# Supplementary material for: Single-Cell Heterogeneity of Epigenetic Factor Regulation Deciphers Alteration of RNA Metabolism During Proliferative SHH-Medulloblastoma
Source: Cancers (Basel). 2025 Oct 24;17(21):3424. doi: 10.3390/cancers17213424 (PMC12609976; doi:10.3390/cancers17213424)
Supplement: Supplementary file 1 [file cancers-17-03424-s001.zip]

Archive with 1 entries (1 files):
- cancers-3890554-supplementary.pdf
